# Supplementary material for: Three-Dimensional Pharyngeal Airway Space Changes Following Isolated Mandibular Advancement Surgery in 120 Patients: A 1-Year Follow-up Study
Source: J Imaging. 2022 Mar 22;8(4):82. doi: 10.3390/jimaging8040082 (PMC9029548; doi:10.3390/jimaging8040082)
Supplement: Supplementary file 1 [file jimaging-08-00082-s001.zip]

Archive with 1 entries (1 files):
- jimaging-1563245-supplementary.pdf
